# Supplementary material for: PTPN11-related Noonan syndrome predisposes to multifocal low-grade CNS tumors harboring FGFR1 variants
Source: J Neurooncol. 2026 Mar 5;177(1):31. doi: 10.1007/s11060-026-05478-7 (PMC12963110; doi:10.1007/s11060-026-05478-7)
Supplement: Supplementary file 6 — Supplementary Material 6 [file 11060_2026_5478_MOESM6_ESM.xlsx]

## Sheet: Sheet1
Patient	Germline WES	Somatic WES	Methylation
1
2
3
4
5
6
7
8
9
10
11
12
13
14
15
16
17
18
19
20
21
22
23
24
